# Supplementary material for: Short-Stay Hospitalizations for Patients with COVID-19: A Retrospective Cohort Study
Source: J Clin Med. 2021 May 3;10(9):1966. doi: 10.3390/jcm10091966 (PMC8125769; doi:10.3390/jcm10091966)
Supplement: Supplementary file 1 [file jcm-10-01966-s001.zip]

Archive with 1 entries (1 files):
- jcm-1178292-supplementary.pdf
